# Supplementary material for: Body Composition QTLs Identified in Intercross Populations Are Reproducible in Consomic Mouse Strains
Source: PLoS One. 2015 Nov 9;10(11):e0141494. doi: 10.1371/journal.pone.0141494 (PMC4638354; doi:10.1371/journal.pone.0141494)
Supplement: S1 Table — The chromosome genotyped (Chr), SNP marker name by rs number, and location in bp based on GRCm38. (XLSX) [file pone.0141494.s001.xlsx]

## Sheet: Sheet1
Chr	SNP	bp
1	rs3708040	5225118
1	rs3666554	25674430
1	rs3663884	38478319
1	rs4136282	43449602
1	rs3705281	69277980
1	rs4222476	78425302
1	rs3720366	101529108
1	rs3022833	133360182
1	rs4135672	161060285
1	rs3022854	170960884
1	rs3678548	183916564
1	rs3699344	190444033
2	rs3713997	3233903
2	rs3698941	11043342
2	rs3681655	26368355
2	rs3710255	39733680
2	rs3684870	49710923
2	rs3022887	69083134
2	rs3670874	77190188
2	rs3686727	100122595
2	rs3681694	112284851
2	rs3724080	132155411
2	rs3693259	160967208
2	rs3680965	180754894
7	rs3687759	12942419
7	rs3666902	26684250
7	rs3662246	30723088
7	rs3680765	49397123
7	rs3710266	68526398
7	rs3718876	80530849
7	rs3705245	101342500
7	rs3726275	107408577
7	rs3655334	118448960
7	rs3716088	132998156
7	rs3664224	144579810
7	rs4226997	144896765
9	rs3694533	4020321
9	rs3661373	8130500
9	rs3719348	16216597
9	rs3659084	34838589
9	rs3685939	53460929
9	rs4227706	62378693
9	rs3668451	79146160
9	rs3669564	87885544
9	rs3692530	98349029
9	rs3685576	109059379
9	rs3721068	113915010
9	rs8254399	124029281

## Sheet: Sheet2
		rs3708040		5.22512
		rs3666554		25.6744
		rs3663884		38.4783
		rs4136282		43.4496
		rs3705281		69.278
		rs4222476		78.4253
		rs3720366		101.529
		rs3022833		133.36
		rs4135672		161.06
		rs3022854		170.961
		rs3678548		183.917
		rs3699344		190.444
		rs3713997		3.2339
		rs3698941		11.0433
		rs3681655		26.3684
		rs3710255		39.7337
		rs3684870		49.7109
		rs3022887		69.0831
		rs13476645		77.1902
		rs3686727		100.123
		rs3681694		112.285
		rs3724080		132.155
		rs3693259		160.967
		rs3680965		180.755
		rs3687759		12.9424
		rs3666902		26.6842
		rs3662246		30.7231
		rs3680765		49.3971
		rs3710266		68.5264
		rs3718876		80.5308
		rs3705245		101.343
		rs3726275		107.409
		rs3655334		118.449
		rs3716088		132.998
		rs3664224		144.58
		rs4226997		144.897
		rs3694533		4.02032
		rs3661373		8.1305
		rs3719348		16.2166
		rs3659084		34.8386
		rs3685939		53.4609
		rs4227706		62.3787
		rs3668451		79.1462
		rs3669564		87.8855
		rs3692530		98.349
		rs3685576		109.059
		rs3721068		113.915
		rs8254399		124.029
