# Supplementary material for: Body Composition QTLs Identified in Intercross Populations Are Reproducible in Consomic Mouse Strains
Source: PLoS One. 2015 Nov 9;10(11):e0141494. doi: 10.1371/journal.pone.0141494 (PMC4638354; doi:10.1371/journal.pone.0141494)
Supplement: S2 Table — The symbol of the strain tested and its catalog number (Mouse Mutant Regional Resource Center), number of markers tested, number of mice tested and the observed percent host genome in the non-target chromosomes. (XLSX) [file pone.0141494.s002.xlsx]

## Sheet: S Table 2
Strain	JAX ID	N markers	N mice	% host
129.B6-Chr1	18675	154	12	99.1763
129.B6-Chr7	18677	29	8	100
129.B6-Chr7	18677	153	12	99.1339
129.B6-Chr9	18678	154	16	100
B6.129-Chr2	18679	29	5	100
B6.129-Chr7	18680	29	14	100
B6.129-Chr9	18681	29	3	100
